# Supplementary material for: Pesticide exposure and the microbiota-gut-brain axis
Source: ISME J. 2023 Jun 16;17(8):1153–66. doi: 10.1038/s41396-023-01450-9 (PMC10356795; doi:10.1038/s41396-023-01450-9)
Supplement: Supplementary file 1 — Supplementary material [file 41396_2023_1450_MOESM1_ESM.xlsx]

## Sheet: Table 1 Herbicide
Supplementary Table 1. Effect of herbicides on the gut microbiome and behaviour
Name	Species, strain, sex, age	Behaviour and/or molecular methods on the gut	Impact on gut microbiome	Impact on behaviour/other key findings	Reference
	Dose, relevance, duration
2,4-Dichlorophenoxyacetic acid (2,4-D)	Mice, C57BL/6, male, 8 weeks 1 ppm, lower than NOAEL, sub chronic low-dose (13 weeks)	Microbiome analysis • 16S rRNA sequencing (faeces, 0, 4 and 13 weeks) • Shotgun metagenomics (faecal) • Metabolomics (faecal)	16S rRNA gene amplicon data (+) Actinomycetota (Streptomyces coelicolor) Pseudomonadota (Methylobacterium extorquens) Chloroflexota (Dehalococcoides ethenogenes), Bacteroidota, Chlorobiota (Chlorobi), Spirochaetota (Spirochaetes), Thermotogota (-) Acidobacteriota, Actinomycetota (Xylanimonas cellulosilytica), Bacillota (Clostridium sp., Bacillus atrophaeus), Pseudomonadota (Cronobacter sakazakii,…	N/A	[1]
	Zebrafish, Danio rerio, larvae 3.4 μg/L 2,4-D Amina 840 SL Environmentally relevant concentrations, 3 to 120 hours post fertilisation	Behaviour • Spontaneous movement • Open field test • Aversive stimulus test	N/A	↑ hypermobility • Exposure increased acetylcholinesterase activity	[2]
Atrazine	Fly, modENCODE Drosophila melanogaster isogenic Oregon R BDSC strain 2521, males and females, adults (conventional and Germ Free) 2 mM, 3-4 days	Microbiome analysis • 16S rRNA sequencing (faeces, 24, 48 and 72 hrs after exposure) • Metagenomics (whole gut, 20 and 21 day old females) • RNA-sequencing (whole fly, conventional vs germ-free reared flies) • Metabolomics (faeces, conventional vs germ-free reared flies)	16S rRNA gene amplicon data (+) Bacillota (Lactobacillales) (-) Pseudomonadota (Acetobacter, Rhodospirillales) Metagenomics data • Identified five bacterial species to dominate microbiome. • Cultured two (Acetobacter tropicalis or Lactobacillus brevis) with GF animals • A tropicalis reduced atrazine toxicity in GF flies RNA-sequencing data • Transcriptional response to atrazine more pronounced in…	• Sex-specific transcriptional and metabolic responses to atrazine • Enzymatic pathway responsible for atrazine detoxification identified for Acetobacter tropicalis	[3]
	Frog, Osteopilus septentrionalis, males and females, tadpoles and adults, 200 μg/L, Estimated environmental concentration, 6 days	Microbiome analysis • 16S rRNA sequencing (gut, 6 days, tadpole and adult)	16S rRNA gene amplicon data Tadpoles • No significant changes on gut microbiome community composition (in vivo or in vitro) Adults (+) Thermodesulfobacteriota (Desulfovibrio) (-) Pseudomonadota (Delftia)	N/A	[4]
	Pelophylax nigromaculatus, males, adults 0, 50, 200 and 500 μg/L, Estimated environmental concentrations, 7 days	Behaviour • Jumping ability (after 7 days of treatment, adult) Microbiome analysis • 16S rRNA sequencing (intestinal contents, 7 days, N=3 from each group)	16S rRNA gene amplicon data (+) Bacillota (Lactobacillus, Weissella) (500 μg/L treatment)	↑ jumping distance and jumping time (200 and 500 μg/L treatments)	[5]
	Mice, Kunming, male, 8 weeks 50 mg/kg bw, 21 days	Microbiome analysis • 16S rRNA sequencing (intestinal contents, adult)	16S rRNA gene amplicon data (+) Bacillota (Lactobacillus reuteri), Pseudomonadota (Rodentibacter johnsonii) (-) Bacillota (Lactobacillus intestinalis), Bacteroidota	• Atrazine induced apoptosis via disruption of apoptotic genes (Bax, Bcl2, and Casp3) and autophagy genes (LC3/Map1lc3a, Beclin 1/Becn1 and P62/Sqstm1) in the liver • Metabolomic analysis on liver tissue showed changes such as Uridine 5’-diphosphate, Propenoylcarnitine and Chinenoside V resulting in generation of energy-related metabolic disorders and imbalance of aut/oxidation status	[6]
	Oyster, Crassostrea virginica, sex unknown, age unknown 3, 10, 20, 30 µg/L, US EPA Maximum Residue Limit (3 µg/L) and Peak environmental level (30 µg/L), 3 times a week	Microbiome analysis • 16S rRNA sequencing (whole oyster, adult)	16S rRNA gene amplicon data (+) Actinomycetota (Nocardia) (-) Bacillota (Ruminococcus) Pseudomonadota (Acetobacter), Bacteroidota (Bacteroides Allobaculum), Verrucomicrobiota (Akkermansia)	• Atrazine exposure led to a subsequent colonization of a pathogenic bacteria Nocardia	[7]
	Wasp, Nasonia vitripennis, males and females, adults (conventional and germ free) 30 ppm, 300 ppb (acute exposure, below LC50), 168 hours	Microbiome analysis • 16S rRNA sequencing (whole wasp, larvae) • qPCR (bacterial load, whole wasp) • RNA seq/transcriptomics (whole wasp) • Proteomics (whole wasp)	16S rRNA gene amplicon data (+) Bacillota (Effusibacillus), Pseudomonadota (Serratia, Pseudomonas) (-) Bacillota (Clostridium) qPCR data • Total microbial load significantly increased 96 h after 300 ppb atrazine feeding Transcriptomics data (+) energy, nucleic acid binding, and metal ion binding pathways (-) immunity, odorant binding Proteomics data (-) immunity related proteins	• Minor toxic effects of benoxacor potentially due to its rapid metabolism to toxic metabolites, such as dichloroacetic acid	[8]
Benoxacor	Mice, C57BL/6, males, adults 0.5, 5, or 50 mg/kg bw/day, 3 days	Microbiome analysis • 16S rRNA sequencing (caecum content, 3 days)	16S rRNA gene amplicon data (-) Bacillota (Butyricicoccus)	• Minor toxic effects of benoxacor potentially due to its rapid metabolism to toxic metabolites, such as dichloroacetic acid	[9]
Glufosinate ammonium	Honeybee, Apis mellifera, sex unknown, adults 500 μg/ml (acute exposure (48 hours)), 50 and 500 μg/ml (chronic exposure (lifespan))	Microbiome analysis • 16S rRNA sequencing (gut) (500 μg/ml 2 days and 7 days) • qPCR (gut, bacterial load), (whole bee, functional genes)	16S rRNA gene amplicon data • Number of cells within gut microbiota significantly reduced for both duration when given 500 μg/ml • qPCR data • There was a marked decrease in the expression of glucose oxidase, a marker of social immunity, for chronically exposed group	N/A	[10]
	Mice, C57BL/6J, males, 8 weeks, 2.5, 5 or 10 mg/kg (chronic exposure, three times a week over 10 weeks)	Behaviour (10 weeks, adult) • Radial-maze test • Elevated plus maze test • Open-field test	N/A	↓ spatial memory (5/10 mg/kg treatments) • There was a hippocampal texture modification and a significant increase in hippocampal activity at 10 mg/kg glufosinate ammonium exposure	[11]
	ICR mice, males and females, 6-10 weeks 2 mg/kg/pd (below NOAEL) (Females, chronic exposure, 8 weeks prior to mating), all analysis done on offspring (6-10 weeks old, males and females)	Behaviour (6-10 weeks, adult) • Open-field test • Reciprocal social interactions • Three-chamber social test • Marble-burying test • Step-down passive avoidance test Microbiome analysis • 16S rRNA sequencing (faeces, weeks 4, 6 and 8) • qRT-PCR (target genes, cortex tissue) • Metabolomics (faeces, week 4)	16S rRNA gene amplicon data • Beta diversity showed separation of treated and control groups at week 4 but not at week 6 and 8 (+) Bacteroidetes (-) Bacillota qRT-PCR data • Nrxn1 (encodes a synaptic adhesion protein) significantly decreased in treatment group Metabolomics data (+) pyrimidine metabolism, ubiquinone biosynthesis, terpenoid-quinone biosynthesis (-) retinol metabolism, fatty acid bi…	↑ autism-like behaviour ↓ locomotor, social behaviours, short-term memory	[12]
	C57BL/6J, 7 weeks old 1 or 0.2 mg/kg (pregnant females, chronic exposure, 3 times per week from gestational day 10 to postnatal day 15). All analysis done on offspring	Behaviour Early life • Ultrasound vocalisations • Postnatal sensory and motor development Adulthood (males only) • Three-chambered sociability test • Social interaction • Habituation/dishabituation olfactory test • Elevated plus maze Microbiome analysis • qPCR (whole brain tissue)	qPCR data • pre- and postnatal exposure to 1 mg/kg glufosinate ammonium significantly reduced Peg 3 and Pten expression, two genes implicated in autism-like deficits, at postnatal day 15	Early life • Delayed reflex development ↓ pup communication Adulthood ↓ social behaviour	[13]
Glyphosate	Insect, Colorado potato beetle, sex unknown, larvae and adults 6.4 l ha−1 Environmentally relevant, lifespan	Microbiome analysis • 16S rRNA sequencing (9 days, whole larvae/intestinal contents, adult)	16S rRNA gene amplicon data (+) Pseudomonadota (Agrobacterium) (larvae and adults) (-) Pseudomonadota (Rhodobacter, Rhizobium, Acidovorax, Ochrobactrum) (adults)	N/A	[14]
	Fish, Common Carp (Cyprinus carpio L.), sex unknow, Juveniles 0, 5, or 15 mg/L Sub-lethal levels (chronic, 60 days exposure)	Behaviour • Locomotor activity • Social interactions Microbiome analysis • 16S rRNA sequencing (hindgut contents) • qRT-PCR (mRNA, target blood brain barrier genes, brain and gut) • Metabolomics (hindgut contents)	16S rRNA gene amplicon data (+) Actinomycetota, Fusobacteriota (Cetobacterium), Pseudomonadota qRT-PCR data • 15 mg/L of glyphosate exposure significantly reduced mRNA expression of tight-junction genes (occludin, claudin-2, and ZO-1) in the brain Metabolomic data • Altered metabolic pathways associated with related to taurine and hypotaurine metabolism (2-aminoethanesulfonic acid, taurocyamine) …	↓ swimming distance, swimming speed, swimming acceleration • Impaired physical intestinal barrier upon glyphosate exposure	[15]
	Crucian Carp (Carassius auratus), sex unknown, adults 0, 1 µg/L (1 ppb) and 1 mg/L (1 ppm), 14 days	Microbiome analysis • 16S rRNA sequencing (gut) • Microbial function prediction (PICRUSt) • Metabolomics (gut)	16S rRNA gene amplicon data (+) Pseudomonadota (Aeromonas), Bacteroidota (Flavobacterium), Spirochaetota and Aenigmarchaeota (1 mg/L) Microbial function prediction data • No significant difference in predicted functions between treatment and control groups Metabolomics data • Metabolites related to bile acids, taurocholic acide, cholic acid and L. lactic acid were lower in glyphosate 1 ppm group …	• Exposure to glyphosate significantly caused growth retardation, altered digestive enzyme activity levels and reduced visceral fat and intestinal lipase activity • Administration of aquaculture probiotics Bacillus coagulans and Clostridium butyricum rescued the glyphosate impacts by remodelling the gut microbiome composition and improving microbial metabolism	[16]
	Crab, Chinese mitten crab (Eriocheir sinensis), sex unknown, juveniles 48.95 mg/L, 1/2 semi lethal concentration, 7days	Microbiome analysis • 16S rRNA sequencing (intestinal contents) • Microbial function prediction (PICRUSt)	16S rRNA gene amplicon data (+) Bacteroidota, Pseudomonadota Microbial function prediction data • No significant difference in predicted functions between treatment and control groups	• Glyphosate decreased total antioxidant capacity in the midgut and hindgut while increased malondialdehyde content in the midgut • Digestive enzyme activity in intestine and hepatopancreas were modified after glyphosate exposure	[17]
	Bumblebee, Bombus terrestris, sex unknown, adults 1 ppm, 10 ppm or 100 ppm (glyphosate or Roundup), 5 days	Microbiome analysis • 16S rRNA sequencing (gut) • Proteomics (gut) • ITS sequencing (gut)	16S rRNA gene amplicon data • No change in the top ten bacterial genera upon glyphosate exposure Proteomics data • Both glyphosate and Roundup altered protein levels related to pathways involved in oxidative stress regulation, metabolism, cellular adhesion, the extracellular matrix • Glyphosate exposure lowered protein abundance associated with cell signalling, calcium transporting/signalling, ge…	N/A	[18]
	Honeybee, Apis mellifera ligustica, female, adults 1.5 mM (0.21 g/kg), 7.5 mM (1.08, g/kg) glyphosate, 1.5 mM (0.14 g/kg) and 7.5 mM (0.7 g/kg) AMPA, 1.5 mM AMPA and glyphosate (0.14 g/kg) mixture, environmentally relevant, 15 days	Microbiome analysis • qPCR (DNA, gut contents, day 15, 8 honeybees, pooled, key bacterial taxa)	qPCR data • Glyphosate and AMPA impact the gut bacteria profile differently (+) Bacillota (Lactobacillus [glyphosate, 7.5 mM dose]) (-) Pseudomonadota (Snodgrassella alvi [glyphosate, independent of dose], Gilliamella apicola [glyphosate, independent of dose, dependent on primer set used])	• Glyphosate did not significantly enhance the effect of the parasite infection parasite infection	[19]
	European Apis mellifera, recently emerged bees, two groups 1) 1-day old bees (early exposure) and 2) 5-day old bees (late exposure), bees sampled every 5 days during exposure up to 20 days 0.01, 0.04, 0.07, 0.1, or 1.0 mM, environmentally relevant	Microbiome analysis • 16S rRNA sequencing (RNA, whole gut) • qPCR (RNA, whole gut, bacterial load)	16S rRNA gene amplicon data (+) Actinomycetota (Bifidobacterium), Bacillota (Lactobacillus Firm-4, Firm-5, especially early exposure group) (-) Pseudomonadota (Snodgrassella, Gilliamella) qPCR data • Glyphosate reduced total bacterial load in bees (1 mM, day 20 of exposure in early exposure group) (-) Pseudomonadota (Snodgrassella, [0.07 and 1.0 mM in both early and late exposure groups], Gilliam…	N/A	[20]
	European Apis mellifera, young worker bees, adults, bees sampled from each group before reintroduction to the hive (day 0) and post reintroduction (day 3) 5 mg/L or 10 mg/L Environmentally relevant, 5 days	Microbiome analysis • 16S rRNA sequencing (DNA, whole gut) • qPCR (DNA, whole gut)	16S rRNA gene amplicon data (+) Pseudomonadota (Gilliamella apicola [5 mg/ml group]) qPCR data • The total number of gut bacteria decreased for both treatment groups, relative to control, but this drop was significant only for the 5 mg/ml group (-) Pseudomonadota (Snodgrassella alvi [day 0, 10 mg/ml]), Actinomycetota (Bifidobacterium [5 mg/ml group]), Bacillota (Lactobacillus Firm-4, Firm-5 [10 m…	• Glyphosate exposure of young workers increased mortality of bees subsequently exposed to the opportunistic pathogen Serratia marcescens • Susceptibility to glyphosate differed depending on the possession of 5-enolpyruvylshikimate-3-phosphate synthase gene class I (sensitive) or class II (insensitive)	[21]
	European Apis mellifera, female, adults, Glyphosate or Roundup, bees sampled 0, 3 and 5 days post-treatment 0.1% and 0.001% Environmentally relevant, 5 days	Microbiome analysis • 16S rRNA sequencing (gut) • qPCR (gut)	16S rRNA gene amplicon data (-) Pseudomonadota (Snodgrassella alvi, Gilliamella spp. [Roundup only]), Actinomycetota (Bifidobacterium spp. [Roundup only]) qPCR data (-) Pseudomonadota (Snodgrassella alvi, Gilliamella spp. [both days 3 and 5 posttreatment]), Actinomycetota (Bifidobacterium spp., Lactobacillus Firm-5 [both day 5 posttreatment])	N/A	[22]
	Apis mellifera, females, young worker bees, three timepoints; autumn 2018, autumn 2020 and Summer 2020 (15 per group) 0.1 or 1 mM, sublethal concentrations, 5 days	Microbiome analysis • 3′‐Tag RNA sequencing (gut, whole body) • qRT-PCR (gut)	3′‐Tag RNA sequencing data (-) antimicrobial peptide hymenoptaecin, Toll-like receptor 4 (2018 experiment), chemosensory protein 1, phospholipase A2-like (2020 experiment) qRT-PCR data (-) hymenoptaecin (0.1 mM) (-) Pseudomonadota (Snodgrassella alvi, Gilliamella), Bacillota (Lactobacillus Firm-4, Firm-5 [autumn 2018 experiment)	• Exposure of honeybees to glyphosate leads to immune dysregulation.	[23]
	Apis mellifera, females, larvae 0.8, 4 and 20 mg/L Environmentally relevant and worst case scenario (20 mg), lifespan	Microbiome analysis • 16S rRNA sequencing (midgut)	16S rRNA gene amplicon data (+) Acidobacteriota, Gemmatimonadota (0.8 mg/L) (+) Bacteroidota (Sphingobacteriales), Actinomycetota (Thermoleophilia, Acidimicrobiales) (4 mg/L) (+) Pseudomonadota (Gammaproteobacteria), Bacillota (Lachnospiraceae, Ruminococcaceae), Bacteroidota (Prevotellaceae) (20 mg/L)	N/A	[24]
	Mice, Swiss mice, Male, Adult Roundup, 250, 500 mg/kg/day (acute, sub-chronic (6 weeks) and chronic (12 weeks), NOAEL	Behaviour • Open field test • Elevated plus maze test • Tail suspension test • Splash test	N/A	↑ anxiety- and depression- like behaviours (sub-chronic and chronic exposure) • Sub-chronic and chronic treatment reduced immunoreactivity in several brain regions	[25]
	Swiss mice, Male, Adult Same treatments as above	Behaviour Same as above Microbiome analysis • Automated Microbial identification testing	Microbial identification testing data (-) Actinomycetota (Corynebacterium), Bacillota (Lactobacillus), Bacteroidetes, Firmicutes (250, 500 mg/kg/day, sub-chronic and chronic exposure)	↑ anxiety- (sub-chronic and chronic exposure) and depression- like behaviours (chronic exposure) ↓ grooming time (sub-chronic and chronic exposure)	[26]
	Swiss mice, Male, Adult Same treatments as above	Behaviour • Open field test • Elevated plus maze test	N/A	↑ anxiety- like behaviours (sub-chronic and chronic exposure) • mPFC-amygdala areas of exposed mice exhibited hyperactivation after glyphosate exposure	[27]
	Swiss mice, females (dams), Adult. 0.3 mg/kg ADI, 18-22 days of exposure (gestation period)	Behaviour • Open field test (PND25) • Y-maze test (PND26) • Social interaction test (PND27) • Marble burying test (PND28)	N/A	↑ hyperactivity, anxiety-like behaviour • There was an increase in the immunoreactivity of astrocytes, microglia, and TNF-alpha recorded in the prefrontal cortex of off-spring.	[28]
	Swiss mice, Males and Females, Adult. Roundup, 0.075% w/v through the mother during pregnancy and directly	Behaviour • Open field test • Elevated plus maze test • Social approach test • Marble burying test • Morris water maze Microbiome analysis • 16S rRNA sequencing (DNA, faecal) • qPCR (RNA, gut)	16S rRNA gene amplicon data Female (+) Pseudomonadota, Thermodesulfobacteriota (Desulfobacterium) Male (-) Bacteroidota qPCR data • Long-term exposure reduced zonula occludens (ZO)-2 expression in the gut indicating altered intestinal integrity	↓ social interest (males) ↑ repetitive behaviour (males and females) • Increased activation of phagocytic in the cortical brain tissue in exposed mice • Exposure also enhanced the production of mucus and infiltration of plasma cells	[29]
	ddY mice, Male, Juveniles 0.10%1/80 of NOAEL to dams, analysis done on offspring, E5 to weaning	Behaviour • Locomotion • Novel object recognition test • Prepulse inhibition • Three-chamber social interaction test • Grooming test Microbiome analysis • 16S rRNA sequencing (faecal, P28) • Metabolomics (SCFAs; faecal)	16S rRNA gene amplicon data (+) Actinomycetota (Enterorhabdus muris), Bacillota (Clostridium), Bacteroidota (Butyricimonas virosa) (-) Bacillota (Clostridium tertium, Lachnospiraceae, Eubacterium plexicaudatum) Metabolomics data • Levels of acetic acid in the faecal samples of the offspring were significantly increased after maternal glyphosate exposure. • Propionic acid, butyric acid, and valeri…	↑ autism spectrum disorder-like behaviour ↓ exploratory preference, social novelty • High levels of soluble epoxide hydrolase (sEH) in the prefrontal cortex, hippocampus, and striatum of juvenile offspring • Decreased levels of epoxy-fatty acids such in the blood, PFC, hippocampus, and striatum of juvenile offspring after maternal glyphosate exposure • Oral administration of she inhibitor to moth…	[30]
	Mussel, Mediterranean mussel (Mytilus galloprovincialis), sex unknown, adults Glyphosate, AMPA or mixture 100 μg/L Environmentally relevant, 7 and 21 days	Microbiome analysis • 16S rRNA sequencing (whole mussel) • RNA-sequencing (whole mussel) • qPCR (whole mussel)	16S rRNA gene amplicon data (+) Pseudomonadota (Aliikangiella, Oleispira, Vibrio), Bacteroidota (Aureispira) RNA-sequencing data • Treatment induced transient and time-dependent transcriptional response in genes involved in pathways such as xenobiotic metabolism, apoptosis regulation, neurotransmitter/synaptic transmission and immunological processes qPCR data • Lower microbial species richness i…	• Increased haemocyte proliferation and changes at transcriptional level of genes involved in immune response and apoptosis regulation	[31]
	Bird, Japanese quails (Coturnix japonica), males and females, juvenile to adulthood 12–20 mg/kg/bw Environmentally relevant, 52 weeks	Microbiome analysis • 16S rRNA sequencing (faecal, 12 and 28 weeks)	16S rRNA gene amplicon data • Changes from exposure were more prominent at 12 weeks than 28 weeks (+) Actinomycetota (-) Bacillota (Lactobacillus)	• Exposure decreased hepatic activity of an intracellular antioxidant enzyme (catalase) • Glyphosate exposure caused a decrease in male testosterone levels.	[32]
	Rats, SD rats, males and females, adult Glyphosate, Roundup or Ranger Pro 0.5, 5 and 50 mg/kg bw/day European ADI to European NOAEL, 13 weeks	Microbiome analysis • 16S rRNA sequencing (caecum content) • ITS sequencing (caecum content)	16S rRNA gene amplicon data (+) Actinomycetota, Bacillota (Romboutsia, Dubosiella, Christensenellaceae) (-) Bacteroidota (Alloprevotella, Prevotella, Prevotellaceae UCG-003), Spirochaetota (Treponema), Mycoplasmatota ITS data (+) Ascomycota (Gibberella, Penicillium, Claviceps, Cornuvesica, Candida, Trichoderma, Sarocladium) (-) Ascomycota (Kazachstania) • Herbicide formulations (Roundup or Ranger…	N/A	[33]
	SD rats, females (pregnant), adult Glyphosate or Roundup 5 mg kg‐1 d‐1, from gestational day 10 to postpartum day 22	Behaviour • Maternal behaviour (licking, arched-back nursing, passive nursing, blanket nursing, nest building) Microbiome analysis • 16S rRNA sequencing (faecal)	16S rRNA gene amplicon data (+) Bacteroidota (Alloprevotella) (-) Bacillota (Butyricicoccus, Ruminococcaceae UCG-013)	↑ Licking (dam to pup) • Roundup affected maturation of doublecortin‐immunoreactive new neurones in the dorsal dentate gyrus of the hippocampus of the mother • Glyphosate altered expression of synaptophysinin hippocampus and cingulate gyrus	[34]
	SD rats, male, 4 weeks old 0, 2 and 50 mg/kg bw/day Below NOAEL, 2 months	Microbiome analysis • 16S rRNA sequencing (small intestine)	16S rRNA gene amplicon data (+) Bacteroidota (Bacteroides, Prevotella) (-) Bacillota (Lactobacillus)	• Increased abundance of Bacteroides and Prevotella negatively correlated with sperm quality	[35]
	SD rats, male and female, adults 50 ng/L, 0.1 g/L and 2.25 g/L	Microbiome analysis • 16S rRNA sequencing (faecal) • Repetitive sequence-based PCR (rep-PCR) (faecal) • Traditional culture-methods (faecal)	16S rRNA gene amplicon data and rep-PCR data (+) Bacteroidota (Bacteroidetes family S24-7) (Females) (-) Bacillota (Lactobacillaceae) (Females) Traditional culture-methods • Result differed from 16S rRNA gene amplicon data (-) Bacillota (Enterococci), Pseudomonadota (Coliform) (in-vivo) (-) Actinomycetota (Bifidobacteria), Bacillota (Clostridia, Enterococci, Lactobacillus) (in-vitro)	N/A	[36]
	SD rats, male and female, adults (dams) and pups Glyphosate or Roundup 1.75 mg/kg bw/day US ADI, gestational day 6 to postnatal day 73 and 125	Microbiome analysis • 16S rRNA sequencing (post-natal day 31, faecal)	16S rRNA gene amplicon data • Many features found at postnatal day 31 was not observed at postnatal day 57 (+) Bacteroidota (Prevotella), Deferribacterota (Mucispirillum) (-) Bacillota (Lactobacillus), Pseudomonadota (Aggregatibacter) (+) Bacillota (Blautia) (Glyphosate only) (-) Bacillota (Streptococcus), Actinomycetota (Rothia) (Glyphosate only) (+) Bacteroidota (Parabacteroides), Bacillota (Ve…	• While it was not a procedure, observation noted no sign of behavioural changes in dams (nesting and nursing) or pups	[37]
	SD rats, female, 8 weeks old 0.5, 50 and 175 mg/kg bw per day US ADI Glyphosate or Roundup, 90 days	Microbiome analysis • Metabolomics (serum and caecum) • Shotgun metagenomics (caecum) • In vitro bacterial growth	Metabolomics data ↑ shikimate and 3-dehydroshikimate, prolyglycine, cysteinylglycine, valylglycine (caecum, dose dependent) Metagenomics data (+) Actinomycetota (Eggerthella spp.), Pseudomonadota (Acinetobacter johnsonii), Verrucomicrobiota (Akkermansia muciniphila) (+) Pseudomonadota (Shinella zoogleoides) (Roundup only) In vitro bacterial growth data • Growth of Lacticaseibacillus rhamnosus was…	• Exposure showed caecal accumulation of shikimic acid and 3-dehydroshikimic acid • Altered caecum metabolites was differentially expressed in gut but not in serum, suggesting impact on gut microbial metabolism had limited consequences on physiology	[38]
	SD rats, male, 8 weeks old 5, 50 and 500 mg/kg/bw 1/1,000, 1/100 and 1/10 LD 50, 35 days	Microbiome analysis • 16S rRNA sequencing (faecal) • qPCR (faecal)	16S rRNA gene amplicon data (+) Bacillota (Ruminococcaceae_NK4A214_group), Bacteroidota (Prevotellaceae_UCG-003) (-) Bacillota (Lactobacillus) qPCR data • Gene expression related to inflammation and apoptosis (IL-1β, TNF-α, MAPK3, NF-κB Caspase-3) showed an increase upon exposure in the small intestine	• Glyphosate exposure led to oxidation, inflammation and ion imbalance in small intestine	[39]
	Worm, Alma millsoni, Eudrilus eugeniae and Laborious violaceous, sex unknown, adults 115.49 mL/m² Roundup, 8 weeks	Microbiome analysis • 16S rRNA sequencing (gut)	16S rRNA gene amplicon data (+) Pseudomonadota (Enterobacter, Pantoea, Pseudomonas) (-) Actinomycetota, Planctomycetota, Spirochaetota, Verrucomicrobiota	N/A	[40]
	Zebrafish, Danio rerio, AB-wild type, male, adults, exposure 3.5 mg/L, Environmentally relevant concentrations, 21 day exposure	Microbiome analysis • 16S rRNA sequencing (DNA, gut) • qPCR (RNA, gut)	16S rRNA gene amplicon data (+) Actinomycetota (Pseudonocardia), Fusobacteriota, Pseudomonadota (Methylobacterium) (-) Actinomycetota (Mycobacterium, Tsukamurella), Pseudomonadota (Aeromonas, Vibrio) qPCR data • Glyphosate exposure led to increase in gene expression related to inflammation and apoptosis (IL-1β, IL-8, bax, bcl-2)	• Altered microRNAs in the zebrafish gut after exposure, indicating an inflammatory response	[41]
	Danio rerio, AB/Tu-wild type, sex unknown, larvae Glyphosate, AMPA 0.1, 1, 10 μM or mixture 1 μM, 7 days	Behaviour • Locomotor activity • Dark/light preference Microbiome analysis • qRT-PCR (whole larvae)	qRT-PCR data • Changes in gene expression suggests an oxidative stress response as seen by increase in superoxide dismutase 2 mRNA in larvae by Glyphosate and increase in catalase and superoxide dismutase 1 by AMPA in a concentration-specific manner	↑ increased activity (0.1 μM and 10 μM in the first dark cycle, Glyphosate only)	[42]
	Danio rerio, sex unknown, larvae 4.8 μg/L Roundup Environmentally relevant concentrations, 3 to 120 hours post fertilisation	Behaviour • Spontaneous movement • Open field test • Aversive stimulus test	N/A	↑ hypermobility ↓ anxiety-like behaviour, anti-predatory behaviour • Exposure increased acetylcholinesterase activity	[2]
Paraquat	Fly, modENCODE Drosophila melanogaster isogenic Oregon R BDSC strain 2521, males and females, adults (conventional and Germ Free) 8 mM, 3 days	Microbiome analysis • 16S rRNA sequencing (faeces, 24, 48 and 72 hrs after exposure)	16S rRNA gene amplicon data (+) Bacillota (Lactobacillales) (-) Pseudomonadota (Acetobacter, Rhodospirillales)	N/A	[3]
	Mice, C57BL/6, males, adults 15 mg/kg, 4, 6 and 8 weeks exposure time	Behaviour • Open field test • Pole climbing test • Hanging tail test • Elevated cross maze test Microbiome analysis • 16S rRNA sequencing (faecal) • Metabolomics (faecal, SCFAs)	16S rRNA gene amplicon data (+) Bacillota (Lactobacillaceae), Bacteroidota (Bacteroidaceae), Verrucomicrobiota (Akkermansiaceae) (-) Bacillota (Lachnospiraceae, Ruminococcaceae), Bacteroidota (Prevotellaceae) Metabolomics data • The levels of most SCFAs (acetic acid, propionic acid, isovaleric acid, valeric acid) peaked at 4 weeks whereafter there was a marked decrease at weeks 6 and 8	↑ anxiety- and depression-like behaviour (week 4) ↓ voluntary movement, motor coordination (week 8) • 4 weeks of paraquat exposure reduced immunoreactivity measured by tyrosine hydroxylase (precursor used as dopaminergic neuron marker) • The expression levels of colonic tight junction proteins decreased, the expression levels of inflammatory markers increased	[43]
	C57BL/6, males and females, adults 0.8 mg/kg/day, postnatal day 5 to 19	Microbiome analysis • 16S rRNA sequencing (faecal) • Microbial function prediction (PICRUSt)	16S rRNA gene amplicon data • Perturbation of the gut microbiota was found in a highly sex-specific manner, only in males (+) Cyanophyta (Gastranaerophilales), Campylobacterota (Helicobacter), Bacteroidota (Alloprevotella, Bacteroides, Parabacteroides) (-) Firmicutes, Bacteroidota (Alistipes, Muribaculaceae), Bacillota (Lachnospiraceae_NK4A136_group) Microbial function prediction data • Exposure …	N/A	[44]
	Pigs, species unknown, juveniles 4 mg/kg, once on day 15	Microbiome analysis • 16S rRNA sequencing (caecum content) • Microbial function prediction (PICRUSt)	16S rRNA gene amplicon data (+) Bacteroidota (-) Bacillota (Lactobacillaceae, Ruminococcaceae, Veillonellaceae) Microbial function prediction data • L. amylovorus, L. reuteri, Veillonellaceae bacterium, and Blautia obeum were negatively correlated with hepatic oxidative injury and inflammatory response in the liver through paraquat exposure	N/A	[45]
Pentachlorophenol	Fish, Goldfish (Carassius auratus), sex unknown, adult, 8 fish randomly collected from each group 7, 14, 21, and 28 days of exposure 0, 10, 50, 100 μg/L Environmentally relevant, 28 days	Microbiome analysis • 16S rRNA sequencing (gut)	16S rRNA gene amplicon data (+) Bacteroidota (Bacteroides) (-) Bacillota • Whole gut bacterial network analysis showed that the abundance of Chryseobacterium (Bacteroidota), Microbacterium, Arthrobacter (Actinomycetota) and Legionella (Pseudomonadota) was negatively correlated with Bacteroides abundance in the fish gut	N/A	[46]
Prometryn	Sea cucumber (Apostichopus japonicus), 30 days of exposure 0, 5, 100, and 2000 mg/kg	Microbiome analysis • 16S rRNA sequencing (intestine)	16S rRNA gene amplicon data (+) Bacillota (Bacillus), Pseudomonadota (Vibrio) (-) Bacillota (Enterococcus)	• The accumulation of prometryn was most found in the intestine, followed by respiratory tree then the body wall	[47]
Abbreviations: ADI: acceptable daily intake, AMPA: aminomethylphosphonic acid, bw: by weight, CFU: colony-forming unit, EPA: environmental protection agency, GF: germ-free, ICR: Institute for Cancer Research, ITS: internal transcribed spacer, LC/LD: lethal concentration/dosage, NOAEL: no observed adverse effect level, PCA: principal component analysis, PFC: prefrontal cortex, PICRUSt: phylogeneti…
* Note: A search for articles were performed in Embase, Pubmed and Google Scholar. Search words included “herbicide/s”, “2,4 dichlorophenoxyacetic acid”, “Atrazine”, “Benoxacor”, “Glufosinate ammonium”, “Glyphosate”, “Paraquat”, “Pentachlorophenol”, “Prometryn”, “gastrointestinal microbiome”, "gut microbiota" and “behavior/behaviour” and in reference lists from papers found.

## Sheet: Table 2 Insecticide
Supplementary Table 2. Effect of insecticides on the gut microbiome and behaviour
Name	Species, strain, sex, age	Behaviour and/or molecular methods on the gut	Impact on gut microbiome	Impact on behaviour/other key findings	Reference
	Dose, relevance, duration
Abamectin	Zebrafish, Danio rerio, males and females, adult 0, 40, 80, 120 and 160 μg/L, acute (96 hours) and 0, 13, 26, and 53 μg/L, short-term (15 days)	Behaviour • Body posture • Movement • Opercular activity • Search for food	N/A	↓ swimming, opercular activity, search for food (effects relative to concentration increase) • A potential indication of pesticides-induced impacts by gene expression of HSP70 and P-gp as biomarkers in the liver	[48]
Acetamiprid	Mice, Kunming, male, 3-week-old 3.15 mg/kg ADI, 12 weeks	Microbiome analysis • 16S rRNA sequencing (faeces) • Metabolomics (faeces)	16S rRNA gene amplicon data (+) Bacillota (Lactobacillus, Marvinbryantia), (-) Bacillota (unidentified_Clostridiales), Bacteroidota (Muribaculum, Parabacteroides) Metabolomics data • Increase in Trimethylamine N-oxide and associated substrates • Increase in long-chain free fatty acids and their esters • Increase in uric acid levels • Decrease in tryptophan metabolites (indole derivatives) 5-HIAA …	• Exposure loosened the cell structure of the inner intestinal wall • Gut barrier impairments were also confirmed by increased fluorescein isothiocyanate-dextran detected in the serum	[49]
Aldicarb	Mice, C57BL/6J, male, 7 week old 2 ppm, Below NOAEL, 13 weeks	Microbiome analysis • 16S rRNA sequencing (faeces) • Shotgun Metagenomics (faeces) • Lipidomics (faeces) • Gas chromatography-mass spectrometry and hydrophilic interaction liquid chromatography metabolomics (faeces)	16S rRNA gene amplicon data (+) Bacillota (Clostridium, Erysipelotrichaceae) (-) Bacillota (Christensenellaceae) Metagenomics data • Alteration indicated increased pathogenicity of the gut bacteria, as seen from increase in genes associated with virulence regulation, adhesion and bacteriocins • Exposure increased most bacterial enzymes involved in lipid metabolism, gut bacterial antioxidant defen…	• On the contrary to faeces, aldicarb exposure decreased diglyceride and phosphatidylcholine in the brain • Exposure also decreased glucose level, malic acid and increased ketone body, 3-hydroxybutyric acid in the brain according to metabolomics	[50]
Avermectins	Beetle, Colorado potato beetle, sex unknown, larvae 0.0054% w/v, half-lethal concentration, 48 hours	Microbiome analysis • 16S rRNA sequencing (midgut) • qPCR (midgut)	16S rRNA gene amplicon data (+) Pseudomonadota (Enterobacteriaceae, Pseudomonas) (-) Mycoplasmatota (Spiroplasma) qPCR data • Exposure up-regulated the transcription factors involved in immune-signalling pathways and activated detoxification enzymes • Avermectin down-regulated stress-related genes (Hsp90) and Janus kinase-signal transducer and activator of transcription pathway	• Avermectin altered immune and stress related expression • Exposure combined with fungal infection reversed the inhibition of detoxification enzyme activation and downregulation of the Janus kinase- signal transducer and activator of transcription pathway	[51]
Azadirachtin	Moth, Spodoptera litura, sex unknown, larvae 1 and 2 mg/kg, 24, 48 and 72 hours	Microbiome analysis • 16S rRNA sequencing (midgut contents) • Fatty acid detection (faeces) • Microbial function prediction (PICRUSt)	16S rRNA gene amplicon data (+) Acidobacteriota, Actinomycetota (Bifidobacterium), Bacillota (Enterococcus, Erysipelotrichaceae_UCG-003, Lactobacillus, Ruminococcaceae_UCG-005, Streptococcus), Bacteroidota (Chryseobacterium), Cyanophyta, Dadabacteria, Patescibacteria, Pseudomonadota (Ralstonia, Serratia, Sphingomonas, Escherichia-Shigella, Methylobacterium) (-) Bacillota (Staphylococcus), Chlorof…	• Azadirachtin induced apoptosis in the goblet cells of intestinal wall and changed midgut to pathologic structure • Exposure indicated the compound having an inhibitory effect on intestinal digestive enzymes • CREB gene and protein expression was downregulated in the brain	[52]
Chlorfenapyr	Mice, Kunming, male, 3-week-old 0.18 mg/kg ADI, 12 weeks	Microbiome analysis • 16S rRNA sequencing (faeces) • Metabolomics (faeces)	16S rRNA gene amplicon data (+) Campylobacterota (Helicobacter), Thermodesulfobacteriota (Desulfovibrio), Bacillota (Oscillibacter, Intestinimonas, Roseburia, Lachnoclostridium, Ruminiclostridium), Bacteroidota (Butyricimonas) (-) Bacillota (Lactobacillus, Erysipelatoclostridium, Enterococcus), Bacteroidota (Bacteroides, Alloprevotella), Pseudomonadota (Parasutterella), Actinomycetota (Enterorhab…	• Exposure increased fluorescein isothiocyanate-dextran detected in the serum indicating impaired gut barrier function	[49]
Chlorpyrifos	Fly, Propsilocerus akamusi, sex unknown, larvae 5 μg/L or 50 μg/L, 4 days	Microbiome analysis • 16S rRNA sequencing (gut) • Microbial function prediction (PICRUSt)	16S rRNA gene amplicon data (+) Pseudomonadota (Serratia) (-) Bacteroidota (Flavobacterium), Pseudomonadota (Aeromonas (5 μg/L), Shewanella (50 μg/L)) • Chlorpyrifos exposure showed a strong positive correlation with nine genera belonging to Pseudomonadota and Bacillota according to microbial co-occurrence network analysis Microbial function prediction data • Carbohydrate transport and metabolism…	• Chlorpyrifos exposure of 72 and 96 h down-regulated in glutathione S-transferase activity	[53]
	Mice, C57BL/6 J, male, adult 2.5, 5 or 10 mg/kg, 14 days of exposure	Behaviour • Open field test • Sucrose preference test • Forced swimming test Microbiome analysis • 16S rRNA sequencing (faeces)	16S rRNA gene amplicon data (+) Actinomycetota, Deferribacterota (10 mg/kg) (-) Bacillota (Ruminococcaceae.UCG.014), Bacteroidota (Muribaculum), Cyanophyta, Patescibacteria, Verrucomicrobiota	↑ depression-like behaviour, immobility (all dose) ↓ distance travelled in the central zone and the total distance travelled (10 mg/kg), sucrose preference (10 mg/kg) • Pathological alteration in hippocampus and colon was observed upon 10 mg/kg chlorpyrifos exposure • Correlation analysis correlated 18 differentially abundant bacteria with chlorpyrifos induced depression	[54]
	CD-1 mice, male, adults 5 mg/kg, NOAEL,12 weeks	Microbiome analysis • 16S rRNA sequencing (faeces) • qPCR (ileum, colon) • Metabolomics (faeces, SCFAs)	16S rRNA gene amplicon data (+) Bacillota, Pseudomonadota, Thermodesulfobacteriota (Desulfovibrionaceae) (-) Bacillota (Christensenellaceae), Bacteroidota (Muribaculaceae, Prevotellaceae, Tannerellaceae) qPCR data • Chlorpyrifos up-regulated gene expression related to inflammation • Genetic expression change by the exposure also indicated impaired intestinal barrier as seen by down-regulated tigh…	• Mediterranean diet and vegetarian diet could maintain gut microbiota homeostasis and increase intestinal bacteria producing short-chain fatty acids, repair the gut microbiota and intestinal barrier damaged by chlorpyrifos • Diets impacted bioavailability and accumulation of the chemical	[55]
	Mus musculus, male, 10-week-old 1 mg/kg, ADI, 30 days	Microbiome analysis • 16S rRNA sequencing (faeces)	16S rRNA gene amplicon data (+) Bacteroidota (Bacteroidaceae) (-) Bacillota (Lactobacillaceae)	• Chlorpyrifos altered urine metabolites involved in metabolism of amino acids, energy, SCFAs, phenyl derivatives and bile acids • Perturbation by the exposure led to intestinal inflammation and abnormal intestinal permeability	[56]
	C57Bl/6 and ICR mice, male, 3-week-old 5 mg/kg NOAEL, 12 weeks	Microbiome analysis • 16S rRNA sequencing (caecal faeces) • qPCR (gut)	16S rRNA gene amplicon data (+) Pseudomonadota (-) Bacteroidota qPCR data • Chlorpyrifos decreased gene expression related to tight junction in ileum and colon (occludin, claudin 1, and ZO-1)	• Chlorpyrifos decreased integrity of the gut barrier, leading to low-grade inflammation due to increased lipopolysaccharide entry • Chlorpyrifos-altered microbiota were involved in inducing obesity and insulin resistance	[57]
	Rats, Wistar rats, male, 8 weeks old 0.3 or 3.0 mg/kg/day, ∼1/500 and 1/50 of LD50, 9 weeks	Microbiome analysis • 16S rRNA sequencing (faeces)	16S rRNA gene amplicon data Normal fat: (+) Pseudomonadota (Sutterella) (-) Bacillota (Aerococcus, Trichococcus), Pseudomonadota (Brevundimonas) High fat: (+) Pseudomonadota (Sutterella), Bacillota (Candidatus Arthromitus) (-) Actinomycetota (Olsenella, Enterorhabdus) Bacillota (Amphibacillus, Clostridium), Bacteroidota (Alloprevotella)	• Chlorpyrifos increased bacteria associated with neurotoxicity and islet injury	[58]
	Hannover Wistar rats, dams, adults 1 mg/kg, via mother until weaning then until postnatal day 60	Microbiome analysis • Total aerobic and anaerobic microbial counts (plates, ileum, caecum and colon)	CFU data (+) Bacteroidota (Bacteroides spp.) (-) Bacillota (Lactobacillus)	• The usage of the human intestinal microbial ecosystem (SHIME) is not yet sufficient to fully replace animal models, as seen from divergent microbiome findings	[59]
	Hannover Wistar rats, female (pregnant) adults 1, 5 mg /kg/ day, via mother until weaning then until postnatal day 60	Microbiome analysis • Total aerobic and anaerobic microbial counts (plates, intestine) • qRT-PCR (faeces)	CFU data (+) Bacillota (Enterococcus, Staphylococcus, Clostridium), Bacteroidota (Bacteroides) (-) Actinomycetota (Bifidobacterium), Bacillota (Lactobacillus) qRT-PCR data • Exposure alteredd the gene expression involved in epithelium protection (mucin-2) and microbial pattern recognition receptor (Toll-like 2 and 4)	• Chlorpyrifos exposure altered histological structure in the intestines • The exposure raised the bacterial translocation in the spleen and liver	[60]
	Earthworm, E. euginae, sex unknown, adult 3.8 mg/mL and 180 mg/kg, LC50 of filter paper contact test and acute toxicity test, 52 days	Microbiome analysis • 16S rRNA sequencing (gut) • ITS sequencing (gut)	16S rRNA gene amplicon data • Community structure changes in dominant bacterial phyla including: (+) Bacillota (Bacillus), Pseudomonadota (Pseudomonas) (-) Bacillota (Clostridium) ITS data • Community structure changes in dominant fungal phyla including: (+) Ascomycota (Taloromyces) (-) Ascomycota (Clavispora)	N/A	[61]
	Zebrafish, Danio rerio, sex unknown, adult 0.2, 2, 20, 200 and 2000 ng/L, 14 days of exposure (samples taken at days 1, 2, 4, 7 and 14)	Microbiome analysis • 16S rRNA sequencing (gut) Behaviour • Swimming behaviour	16S rRNA gene amplicon data (+) Pseudomonadota (Methylobacterium, Xanthobacter) (-) Bacillota (ZOR0006), Fusobacteriota (Cetobacterium), Pseudomonadota (Chitinibacter, Paucibacter)	↓ distance travelled (higher dosage) • Micro-sized polystyrene had high adsorption capacity against chlorpyrifos • Chlorpyrifos exposure led to increased vacuolization, cilia defects and goblet cells (a biomarker of gut inflammation) in the gut • SOD and CAT activity were altered in the gut upon the chemical exposure	[62]
	Strain unknown, male, adult 30, 100 and 300 μg/L, Below NOAEL, 21 days	Microbiome analysis • 16S rRNA sequencing (gut)	16S rRNA gene amplicon data (+) Pseudomonadota (β-Pseudomonadota) (-) Pseudomonadota (α-Pseudomonadota, γ-Pseudomonadota)	• Chlorpyrifos induced oxidative stress and mucus secretion in the gut • Metabolite changes in the liver was related to glucose and lipid metabolism, the tricarboxylic acid cycle and amino acid metabolism	[63]
	Water flea, Daphnia magna, sex unknown 0.35 µg/L, 50% mortality, 2 weeks	Microbiome analysis • 16S rRNA sequencing (gut)	16S rRNA gene amplicon data (+) Pseudomonadota (Pseudomonas), Bacillota (Bacillus), Bacteroidota (Flavobacterium)	• Chlorpyrifos exposure increased the tolerance toward the chemical over generations, supported by increase in organophosphate degrading bacteria • Increase in organophosphate degrading bacteria was seen in gut but also as a whole body	[64]
Cis-bifenthrin	Frog, Xenopus laevis, male, adult (2 years old) 0.06 and 0.3 μg L−1, 3 months	Microbiome analysis • 16S rRNA sequencing (intestinal content) • Metabolomics (intestinal content, untargeted and targeted [bile acids])	16S rRNA gene amplicon data (+) Armatimonadota, Chloroflexota, Pseudomondata (Aeromonas, Plesiomonas) (-) Bacteroidota (0.3 μg L−1) Metabolomics data • Pathways enriched with pesticide treatment included pyrimidine metabolism (0.06 μg L−1), bile acid biosynthesis, secondary bile acid biosynthesis, bile secretion, and cholesterol metabolism (0.3 μg L−1) • Many bacterial species correlated with bil…	• Changes in deoxycholic acid altered bile acid hepatoenteral circulation, which can affect lipid metabolism in the liver and ultimately cause the development of fatty liver disease	[65]
Clothianidin	Mice, C57BL/6NCrSlc, male and female, 9 weeks old 0, 5, or 50 mg/kg At or below the chronic NOAEL, single administration	Behaviour • Open field test • Elevated plus maze • Novel object recognition • Barnes maze	N/A	↑ anxiety-like behaviours (both dosage for males, only in higher dosage for females) ↓ locomotor activities, recognition memory, short- and long-term learning memory (male only) • Alteration in stress response and learning memory was measured in males, by the increased number of c-fos positive cells in paraventricular thalamic nucleus and dentate gyrus, respectively • Males had higher concentrati…	[66]
	Rats, Sprague-Dawley rats, male, 5 weeks 0, 30 and 300 mg/kg/day, Below NOAEL, 28 days	Microbiome analysis • 16S rRNA sequencing (caecal content)	16S rRNA gene amplicon data • Dose-dependent microbiome change in dominant phyla 300 mg/kg/day group (+) Actinomycetota (Bifidobacterium), Bacteroidota (-) Bacillota	• High dose of clothianidin led to loose stool, decreased thymus weights and increased liver weights	[67]
Cycloxaprid	Cockroach, Periplaneta americana and Termite, Coptotermes chaohuensis sex unknown, age unknown 20%, LC20 of bioassay result, 12 hours	Microbiome analysis • 16S rRNA sequencing (gut) • qPCR (gut)	16S rRNA gene amplicon data Bacteria (+) Pseudomonadota (Shimwellia), Bacillota (Lactococcus, Pediococcus), Thermodesulfobacteriota (Desulfovibrio) (-) Bacillota (Arthromitus) Archaea (+) Euryarchaeota (Methanobrevibacter, Methanocorpusculum) qPCR data • Pesticide exposure increased mcrA levels, an enzyme necessary for final step of methanogenesis	• Cycloxaprid expanded foregut and increased methane emission (P. americana) • Exposure increased hydrogen levels in the gut and methane emission (C. chaohuensis)	[68]
Cypermethrin	Rats, Sprague-Dawley rats, sex unknown, adults Different cypermethrin isomers used (α-CYP, β-CYP and θ-CYP), 8.5, 29.2, 25.0 mg/kg day, sub-acute toxicity, 28 days of exposure	Microbiome analysis • 16S rRNA sequencing (caecum content) • Metabolomics (faeces, SCFAs)	16S rRNA gene amplicon data (+) Bacteroidota (Bacteroidaceae), Pseudomonadota (Parasutterella), Thermodesulfobacteriota (Desulfovibrionaceae), Verrucomicrobiota (Akkermansia) (α-CYP), Cyanophyta, Elusimicrobiota (Elusimicrobiaceae), Pseudomonadota (Parasutterella) (β-CYP), Bacillota (Dubosiella, Lachnospiraceae) (θ-CYP) (-) Bacillota (α-CYP) Metabolomics data • Except for acetic acid, the highest…	• Total acids and n-butyric acid were positively correlated with both genus Akkermansia and phylum Verrucomicrobiota, which may explain isomer-dependent effect	[69]
Dichlorodiphenyltrichloroethane (DTT)	Mice, C57BL/6, male, adult 1 mg/kg bw/day (p, p'-dichlorodiphenyldichloroethylene (p,p’-DDE), DTT metabolite), 8 weeks	Microbiome analysis • 16S rRNA sequencing (faeces) • qPCR (ileum)	16S rRNA gene amplicon data (+) Bacteroidota (Alloprevotella, Barnesiella), Bacillota (Lactobaillus, Oscillibacter), Pseudomonadota (Parasutterella), Verrucomicrobiota (Akkermansia) (-) Bacillota (Clostridium), Bacteroidota (Bacteroides, Parabacteroides, Prevotella) qPCR data • In terminal ileum, gene expression involved in bile acid reabsorption was reduced	• Exposure altered bile acid composition and increased hydrophobicity in the gallbladder • In liver, bile acids synthesis related gene expressions were increased	[70]
	C57BL/6, male, adult 2 mg/kg/day, dose to induce obesity, 8 weeks	Microbiome analysis • 16S rRNA sequencing (faeces) • Metabolomics (colonic faeces, SCFAs)	16S rRNA gene amplicon data (-) Bacteroidota (Bacteroides) Metabolomics data • Level of acetate and butyrate significantly reduced upon halting the exposure	• Accumulation of p,p’-DDE can be prevented by pectin, which showed partial rescue characteristics such as dyslipidemia, hyperglycemia and insulin resistance	[71]
Deltamethrin	Goldfish, strain unknown, sex unknown, age unknown 0, 0.2 and 2 µg/L, Chosen to investigate the toxicity effects on goldfish, 96 hours	Microbiome analysis • 16S rRNA sequencing (gut)	16S rRNA gene amplicon data (+) Verrucomicrobiota (Akkermansia) (-) Pseudomonadota (Aeromonas, Pseudorhodobacter), Fusobacteriota (Cetobacterium), Bacillota (Dielma)	• Exposure induced apoptosis, immunotoxicity and metabolic disruption in kidneys	[72]
	Honeybee, Apis mellifera, sex unknown, adult 0, 4, 8, 12, 16, and 20 mg/L (bees collected at 0, 12 and 24 hr before exposure, 12 and 24 hr after exposure	Microbiome analysis • 16S rRNA sequencing (gut) • GF experiment – GF honeybees were colonised by gut strain isolated from non-GF honeybee • qPCR (GF, intestine)	16S rRNA gene amplicon data (+) Pseudomonadota (Commensalibacter sp., Gilliamella apicola [14h], Bartonella apis), Bacillota (Lactobacillus kunkeei) (-) Pseudomonadota (Commensalibacter sp., Gilliamella apicola [12h]) GF study data • GF bees colonised with gut bacteria such as Gilliamella apicola and Lactobacillus kunkeei increased bee resistance to the chemical • Survival rate of control bees af…	N/A	[73]
	Mosquito, Aedes albopictus, sex unknown, larvae 219.2 and 2 μg/L, LC50 for resistant and sensitive larvae, 24 hours	Microbiome analysis • 16S rRNA sequencing (midgut) • Microbial function prediction (PICRUSt)	16S rRNA gene amplicon data Deltamethrin sensitive strain (-) Pseudomonadota (Acinetobacter, Aeromonas hydrophila, Aeromonas junii, Serratia oryzae) Microbial function prediction data • Deltamethrin -resistant and -sensitive strains had different relative abundance of genes related to xenobiotics biodegradation and metabolism	• 28 types of bacteria were isolated through microbial culturing on media • Most of isolated strains were facultative anaerobes and mainly Gram‐negative bacteria • Chryseobacterium indologenes, Serratia oryzae, Acinetobacter junii may contribute to insecticide resistance	[74]
Diazinon	Carp, Carassius auratus gibelio, male and female, age unknown 300 mg/L, Sublethal concentration, 0, 7, 14, 21 days	Microbiome analysis • 16S rRNA sequencing (gut) • qRT-PCR (intestine)	16S rRNA gene amplicon data (+) Pseudomonadota (Actobacteraceae, Burkholderiaceae), Fusobacteriota (Cetobacterium), Actinomycetota (Galbitalea), (-) Pseudomonadota (Vibrio), Spirochaetota (Brevinema) qRT-PCR data • Exposure led to reduced expression levels of innate immune genes	• Diazinon induced oxidative stress in the liver	[75]
	Mice, specific pathogen-free C57BL/6, male and female, 7-week-old 4 mg/L, No acetylcholinesterase inhibition, 13 weeks	Microbiome analysis • 16S rRNA sequencing (faeces) • Metagenomics (faeces) • Metabolomics (faeces)	16S rRNA gene amplicon data • Sex-specific observed on the gut microbiome alteration upon exposure Males (+) Bacillota (Clostridiaceae, Coprobacillus), Bacteroidota (Bacteroides), Pseudomonadota (Burkholderiales) (-) Bacillota (Butyrivibrio, Johnsonella, Shuttleworthia, Staphylococcus) Females (+) Bacillota (Johnsonella) Metagenomics data • Pathways effected Males - secondary metabolism, potassiu…	N/A	[76]
Dieldrin	Zebrafish, AB x Tu, male and female, - 4 months 11.47 ± 1.13 ng/g (low dose) and 18.32 ± 1.32 ng/g (high dose), 4 months	Microbiome analysis • 16S rRNA sequencing (faeces) • Microbial function prediction (PICRUSt/ Predicted relative metabolomic turnover)	16S rRNA gene amplicon data (+) Verrucomicrobiota (-) Bacillota (Clostridia), Pseudomonadota (BetaPseudomonadota) Microbial function prediction data • Microbial genes associated with metabolic turnover of uroporphyrinogen I and coproporphyrinogen I [enzyme]-cysteine, hydrogen selenide, selenite, and methyl-selenic acid were altered • Most affected metabolites by the exposure were associated eithe…	N/A	[77]
Fipronil	Honeybee, Apis mellifera, sex unknown, age unknown 0.5 µg/L, with or without Nosema Ceranae infection, sample day 10, 17, 22	Microbiome analysis • 16S rRNA sequencing (anterior intestine, DNA and RNA) • 18S rRNA sequencing (anterior intestine, DNA and RNA)	16S rRNA gene amplicon data • No significant changes on gut microbiome community composition 18s data • No significant changes on gut microbiome community composition	• Change in gut microbiota composition only when paired with Nosema Ceranae infection	[78]
Flupyradifurone	Honeybee, Apis mellifera, sex unknown, adults 0.0043 μg/μl, sample day 0, 5, 10	Microbiome analysis • 16S rRNA sequencing (gut) • ITS sequencing (gut)	16S rRNA gene amplicon data (+) Pseudomonadota (Serratia spp.) ITS data • Changes noted in the fungal community including increase in Basidiomycota (Ganoderma [day 10])	N/A	[79]
Hexachlorocyclohexane (HCH)	Mice, C57BL/6, male, adult 10 mg/kg bw/day b-HCH (HCH metabolite), 8 weeks	Microbiome analysis • 16S rRNA sequencing (faeces) • qPCR (ileum)	16S rRNA gene amplicon data (+) Bacteroidota (Alloprevotella, Barnesiella), Bacillota (Lactobaillus, Oscillibacter), Pseudomonadota (Parasutterella), Verrucomicrobiota (Akkermansia) (-) Bacillota (Clostridium), Bacteroidota (Bacteroides, Parabacteroides, Prevotella) qPCR data • In terminal ileum, gene expression involved in bile acid reabsorption was reduced	• Exposure altered bile acid composition and increased hydrophobicity in the gallbladder • In liver, bile acids synthesis related gene expressions were increased	[70]
Imidacloprid	Bumblebee, Bombus impatiens, sex unknown, adult 10, 1.0, 0.1, 0.01, 0.001, 0 mg/L, Environmentally detected dose; lower than LC50, 7 days	Microbiome analysis • 16S rRNA sequencing (gut)	16S rRNA gene amplicon data • No significant changes on gut microbiome community composition	N/A	[80]
	Honeybee, unknown strain, sex unknown, adult 500 μg/L, Sublethal dose, 3 days	Microbiome analysis • 16S rRNA sequencing (whole bee) • Exposure assay (isolated gut bacteria exposed to 1 mg/ml) • Metabolomics (gut homogenates exposed to 1 mg/ml)	16S rRNA gene amplicon data No significant changes on gut microbiome community composition Exposure assay data • Imidacloprid did not affect the growth of representative strains of the resident bee gut bacterial species • No strain identified to directly metabolise imidacloprid Metabolomics data • Nitrosoguanidine and guanidine detected (imidacloprid degradation products) • Imidacloprid metabolit…	• Increased mortality may be independent to microbiome, which could be due to imidacloprid being metabolised before it reached the hindgut	[81]
	Crab, Eriocheir sinensis, female, adult 5, 50, 500 μg/L, Toxicity test (LC50), 7 days	Microbiome analysis • 16S rRNA sequencing (gut) • qRT-PCR (intestinal content) • Microbial function prediction (PICRUSt)	16S rRNA gene amplicon data (+) Campylobacterota (Arcobacter), Pseudomonadota (Morganella) (-) Bacillota (Anoxybacillus, Enterococcus, Leuconostoc), Pseudomonadota (Acetobacter) qRT-PCR data • Expression of genes related to detoxification (cyp2, cyp3, gst) and heat shock protein genes (hsp60, hsp70, hsp90) were altered upon exposure Microbial function prediction data • Relative abundance of xenob…	• Imidacloprid exposure increased oxidative stress and led to detoxification dysfunction in a dose-dependent manner	[82]
	Fly, Drosophila melanogaster, female, newly enclosed 10 µM, unknown exposure duration	Microbiome analysis • Culture based microbiota enumeration (whole fly homogenate)	CFU data (+) Bacillota (Lactobacillus spp.), Pseudomonadota (Acetobacter spp.)	• Survival upon imidacloprid exposure is related to presence of immune deficiency (Imd) pathway • Supplementation with Lactobacillus plantarum ATCC 14917 rescued survival upon Serratia marcescens (bacterial pathogen) treatment	[83]
	Drosophila melanogaster, female, adult 10 μM, Experimentally sublethal, 9 days	Microbiome analysis • qPCR (whole fly, bacterial load) • Culture based microbiota enumeration (whole fly homogenate, gut bacteria and yeast enumeration)	qPCR data • Imidacloprid altered gene expression associated with Duox pathway CFU data Bacteria (+) Bacillota (Lactobacillus spp.), Pseudomonadota (Acetobacter spp.) • CFU of total endogenous yeast increased upon imidacloprid exposure	• Imidacloprid interacts with the immune deficiency pathway at the midgut • Probiotic lactobacilli could alleviate the impairment on Duox immune pathway	[84]
	Mice, CD-1 mice, male and female, adult, Study A, B and C (repeats) 0.5 mg/kg/day, 25 days	Behaviour • Open field test (PND43-37) • Elevated plus maze (PND47-54) • Forced swim test (PND61-67) • Tube test (PND54-64) • Resident intruder test (PND66-72)	N/A	↑ motor activity, social dominance ↓ depressive-like behaviour, social aggression (males) • Low levels of imidacloprid were detected in the brains and livers of the treated mothers, while trace levels were detected in some offspring.	[85]
	ICR mice, male, 6 weeks 1 mg/kg/day, 30 days	Microbiome analysis • 16S rRNA sequencing (caecum content) • qRT-PCR (colon)	16S rRNA gene amplicon data (-) Verrucomicrobiota (Akkermansia) qRT-PCR data • Alteration in gene profile related to tight junction (Zo-1) upon exposure	• Intestinal barrier impairment by zinc oxide nanoparticles may explain increase in bioaccumulation of imidacloprid in liver	[86]
	C57BL/6J, male, 6 weeks 3, 10 or 30 mg/L, Below NOAEL, 10 weeks	Microbiome analysis • 16S rRNA sequencing (gut) • qRT-PCR (faeces, bacterial load)	16S rRNA gene amplicon data (+) Verrucomicrobiota (Akkermansia) (-) Bacillota (Allobaculum) • Imidacloprid treatment increased gram-negative bacteria and decreased gram-positive bacteria relative to control • Imidacloprid treatment increased aerobic bacteria and decreased aerobic bacteria relative to control qRT-PCR data • Exposure down-regulated expression levels of genes related to tight juncti…	• Imidacloprid impaired the gut barrier function (e.g. increased mucus secretion) • Level of total bile acids decreased in serum and liver but increased in faeces upon 30mg/L exposure	[87]
	Rats, Sprague–Dawley rats, male, 28 days and 3 months old 0.5 and 1.0 mg/kg bw/day, Below NOAEL, 60 days	Behaviour • Open field test • Forced swim test	N/A	↑ anxiety- and stress- like behaviour, freezing and rearing, grooming (0.5 mg/kg), climbing (1 mg/kg) ↓ locomotor activity, entries in the central arena (1 mg/kg)	[88]
	Shrimp, Litopenaeus vannamei, sex unknown, age unknown 5.41, 16.24 and 54.14 μg/L, 28 days	Microbiome analysis • 16S rRNA sequencing (whole shrimp) • Microbial function prediction (Tax4Fun)	16S rRNA gene amplicon data (+) Pseudomonadota (Rhodobacteraceae, Ruegeria, Vibrio) Verrucomicrobiota (Haloferula) (-) Bacillota (Lactobacillus) Microbial function prediction data • Significant differences in genes associated energy metabolism, glycan biosynthesis and metabolism, metabolism of cofactors and vitamins, drug resistance, cancers and nervous system (5.41 μg/L and 16.24 μg/L groups) • …	• Imidacloprid induced oxidative stress, immunity impairments and tissue damage • Alterations in detoxification genes were observed upon exposure in hepatopancreas • Circadian rhythm gene disruption supported association to increase in pathogenic gut bacteria	[89]
Methoprene	Mosquito, strain unknown, sex unknown, larvae 1 briquet/200 ft2, Commercially recommended, applied once	Microbiome analysis • 16S rRNA sequencing (whole fly larvae)	16S rRNA gene amplicon data (+) Bacillota (Staphylococcaceae), Pseudomonadota (Enterobacteriaceae)	N/A	[90]
Nitenpyram	Honeybee, Apis mellifera L., sex unknown, worker bees Acute: 1.0, 2.0, 3.0, 4.0, 5.0 and 6.0 mg/L Chronic: 3, 30, 300 μg/L, below LC50, 14 days	Microbiome analysis • 16S rRNA sequencing (gut, 6 samples pooled) • RNA-sequencing (gut, 6 samples pooled) • qRT-PCR (gut, 6 samples pooled)	16S rRNA gene amplicon data (+) Actinomycetota (Bifidobacterium), Pseudomonadota (Bartonella, Frischella) (-) Pseudomonadota (Gilliamella) RNA-sequencing data • Genes related to metabolism were changed in honeybee gut exposed to 300 mg/L nitenpyram (PEPCK, FAXDC2, apolipophorins) • Several genes related immunity and pathogen defence were also significantly altered (Secapin, TLR4, endochitinase) a…	N/A	[91]
	Mice, CD-1, female, dam and pups 0, 0.4, 4 mg/kg/day, Environmentally relevant doses, prenatal and 11 weeks post birth	Microbiome analysis • 16S rRNA sequencing (caecum content) • Metabolomics (faeces)	16S rRNA gene amplicon data (+) Bacillota (Oscillospira), Bacteroidota (Odoribacter, Rikenellaceae, Prevotella), Verrucomicrobiota (Akkermansia) (-) Actinomycetota (Adlercreutzia), Bacillota (Peptostreptococcaceae, Clostridiaceae, Lactobacillus), Thermodesulfobacteriota (Desulfovibrionaceae) Metabolomics data • The following metabolites were significantly increased in nitenpyram exposed groups: 3…	• Decreased abundance of Lactobacillus suggested to play a role in altering gut bacterial purine metabolism, branched-chain amino acids metabolism, and the tricarboxylic acid cycle	[92]
	ICR mice, male, dam and pups 0.4 and 4 mg/kg/day, Environmentally relevant doses, 13 days (prenatal)	Microbiome analysis • 16S rRNA sequencing (caecum content) • qRT-PCR (colonic faeces)	16S rRNA gene amplicon data (+) Thermodesulfobacteriota (Desulfovibrio) qRT-PCR data • Increased expression levels of immune related (IL-22, MCP1, IL-6) and mucus secretion related (Muc2) genes	• Nitenpyram exposure damaged intestinal mucosa in the offspring mice • Exposure increased bacterial translocation in offspring mice	[93]
Permethrin	Mosquito, Aedes aegypti, male and female, 3-4 days old 60 μg, Screened to obtain the resistant strain, 60-90 min	Microbiome analysis • 16S rRNA sequencing (gut)	16S rRNA gene amplicon data (+) Actinomycetota (Cutibacterium spp., Corynebacterium spp., Citricoccus spp., Dietzia spp., Leucobacter spp.), Bacillota (Anaerococcus spp.), Pseudomonadota (Acinetobacter spp.) (-) Bacteroidota (Flavobacterium spp.), Bacillota (Lactobacillus spp.), Cyanophyta (Nostocaceae), Pseudomonadota (Aquabacterium spp., Burkholderiaceae, Methylobacterium spp., Sphingomonas spp…	N/A	[94]
	Rats, Wistar rats, male, neonatal (exposure) 6 month (analysis) 34 mg/kg, close to NOAEL, Exposure from postnatal day 6 to 21	Behaviour • Fear conditioning (PND180) • Morris water maze (PND180-185) • Passive avoidance task (PND 189) • Open field test (PND 184) • Elevated plus maze (PND 185) • Nociceptive test (PND 186)	N/A	↑ locomotor activity ↓ freezing response, memory retention, spatial memory • Permethrin exposure in early life reduced synapse and surface densities in the hippocampal formation in adult	[95]
	Wistar rats, male, neonatal (exposure) PND21+ (analysis) 34 mg/kg, close to NOAEL, 15 days	Microbiome analysis • RT-qPCR (faeces, enumerate target bacterial groups) • Metabolomics (faeces, SCFA analysis)	RT-qPCR data (+) Bacillota (Lactobacillus), Pseudomonadota (Enterobacteriaceae) (-) Bacteroidota (Bacteroides, Porphyromonas, Prevotella) Metabolomics data • Acetic acid was significantly lower in permethrin treated rats than in controls at PND 21 • Propionic acid was significantly higher in permethrin treated rats than in controls at PND 51	• Permethrin showed enhanced antibacterial activity against beneficial bacteria (Bifidobacterium and Lactobacillus paracasei in vitro) • Increased dose of permethrin inhibited potential pathogens (Staphylococcus aureus and Escherichia coli in vitro)	[96]
Sulfoxaflor	Honeybee, Apis mellifera, sex unknown, adults 0.000047 μg/μl, sample day 0, 5, 10	Microbiome analysis • 16S rRNA sequencing (gut) • ITS sequencing (gut)	16S rRNA gene amplicon data (+) Pseudomonadota (Serratia spp.) (-) Bacillota (Fructobacillus), Pseudomonadota (Apibacter, Bombella, Rhizobiaceae) ITS data • Changes noted in the fungal community	N/A	[79]
Thiacloprid	Honeybee, Apis mellifera, sex unknown, 1-day-old 0.2, 0.6 and 2.0 mg/L, environmentally detected dose and acute toxic concentration, samples taken on day 1, 7 and 13	Microbiome analysis • 16S rRNA sequencing (gut) • qPCR (gut, bacterial load)	16S rRNA gene amplicon and qPCR data (-) Bacillota (Lactobacillus Firm-5) (day 7 only), Pseudomonadota (Bombella apis) (day 7 only) • The dysbiosis observed on day 7 of exposure was recovered on day 13	N/A	[97]
	Rats, unknown strain, female, age unknown 0, 0.02 mg/kg, 3 months	Behaviour • Open field • Elevated plus maze • Forced swim test • Novel object recognition test • Konziela’s inverted screen test • Balance beam test	N/A	↑ time spent in closed arms, depressive-like behaviour, muscle strength ↓ locomotor activity, time spent in open arms, working memory, coordination and equilibrium • Impairments in the mitochondrial function and mitochondrial swelling in hippocampus and striatum upon exposure • Increased triggering of apoptosis signalling pathway was measured in both brain areas • Some symptoms were rescued by bi…	[98]
Thiamethoxam	Honeybee, Apis mellifera, sex unknown, age unknown 1.5 µg/L, with or without Nosema Ceranae infection, sample day 10, 17, 22	Microbiome analysis • 16S rRNA sequencing (anterior intestine, DNA and RNA) • 18S rRNA sequencing (anterior intestine, DNA and RNA)	16S rRNA gene amplicon data • No significant changes on gut microbiome community composition 18s data • No significant changes on gut microbiome community composition	• Change in gut microbiota composition only when paired with Nosema Ceranae infection	[78]
	Shrimp, Pacific White Shrimp, Litopenaeus vannamei, sex unknown, age unknown 6.31, 18.92, 63.07 μg/l, 1/3, 1/10, and 1/30 of LC50, 28 days of exposure	Microbiome analysis • 16S rRNA sequencing (gut) • Microbial function prediction (Tax4Fun)	16S rRNA gene amplicon data (+) Pseudomonadota (Ruegeria, Halioglobus) Verrucomicrobiota (Haloferula) Microbial function prediction data • Thiamethoxam significantly inhibited some pathways including “endocrine system”, “folding, sorting and degradation” as predicted by intestinal microbiota function	• Differentially expressed genes in hepatopancreas related to detoxification were positively correlated with Shimia and negatively correlated with Pseudoalteromonas	[99]
Triazophos	Rats, Wistar rats, male, 7 weeks old Triazophos or its metabolite, diethyl phosphate 0.16, 0.08 mg/kg/day, 24 weeks	Microbiome analysis • 16S rRNA sequencing (faeces)	16S rRNA gene amplicon data (+) Bacillota (Butyricicoccus, Intestinimonas, Lachnospiraceae_UCG-006, Oscillibacter, Peptococcus, Roseburia, Ruminiclostridium_9, Ruminococcaceae_NK4A214_group), Bacteroidota (Paraprevotella) (-) Bacillota (Faecalibaculum, Lactobacillus, Veillonella), Bacteroidota (Bacteroides)	• Triazophos and its metabolite had a different impact on the host physiology • Increase in enteritis-related genera (Roseburia and Oscillibacter) by triazophos exposure may be affecting the secretion of gut hormones	[100]
Abbreviations: ADI: acceptable daily intake, bw: by weight, CFU: colony-forming unit, GF: germ-free, ICR: Institute for Cancer Research, ITS: internal transcribed spacer, LC/LD: lethal concentration/dosage, NOAEL: no observed adverse effect level, PICRUSt: phylogenetic Investigation of Communities by Reconstruction of Unobserved States, qPCR: quantitative polymerase chain reaction, qRT-PCR: quant…
* Note: A search for articles were performed in Embase, Pubmed and Google Scholar. Search words included “insecticide/s”, “Abamectin”, “Acetamiprid”, “Aldicarb”, “Avermectins”, “Azadirachtin”, “Chlorfenapyr”, “Chlorpyrifos”, “Cis-bifenthrin”, "Clothianidin", “Cycloxaprid”, " Cypermethrin" , "Dichlorodiphenyltrichloroethane", " Deltamethrin", "Diazinon", "Dieldrin", "Fipronil", "Flupyradifurone", …

## Sheet: Table 3 Fungicide
Supplementary Table 3. Effect of fungicides on the gut microbiome and behaviour
Name	Species, strain, sex, age	Behaviour and/or molecular methods on the gut	Impact on gut microbiome	Impact on behaviour/other key findings	Reference
	Dose, relevance, duration
Azoxystrobin	Honeybee, Apis mellifera, sex unknown, adults 0.038 μg/μl, sample day 0, 5, 10	Microbiome analysis • 16S rRNA sequencing (gut) • ITS sequencing (gut)	16S rRNA gene amplicon data • Pseudomonadota (Snodgrassella spp.) showed a decreasing tendency but not significant ITS data • Changes noted in the fungal community	N/A	[79]
	Worm, Enchytraeus crypticus, sex unknown, sexually mature 0, 0.1, 0.3, 0.8, 2, and 5 mg/kg dry soil, environmentally relevant, 28 days	Microbiome analysis • 16S rRNA gene sequencing (gut, soil) • HT-qPCR (gut, antibiotic resistance genes)	16S rRNA gene amplicon data 0.1mg/kg (+) Verrucomicrobiota, Bacteroidota (-) Pseudomonadota (Xanthomonas, Burkholderia, Kaistobacter) 0.3 mg/kg (+) Pseudomonadota (Xanthomonas, Burkholderia, Kaistobacter), Verrucomicrobiota (-) Bacillota 0.8 mg/kg (+) Pseudomonadota (Xanthomonas, Burkholderia, Kaistobacter), Verrucomicrobiota (-) Bacillota, Bacteroidota 2 mg/kg (+) Pseudomonadota (Xanthomonas, Bu…	• Soil microbial community changed only in the 5 mg/kg azoxystrobin treatment • Gut microbiota directly impacted by azoxystrobin not via soil microbiota	[101]
	Enchytraeus crypticus, sex unknown, 33-days old 0.5, 1, and 10 mg/L, environmentally relevant, 21 days	Microbiome analysis • 16S rRNA gene sequencing (gut) • ITS sequencing (gut) • HT-qPCR (gut, antibiotic resistance genes)	16S rRNA gene amplicon data (+) Pseudomonadota (Enterobacteriaceae, Sphingomonadaceae, Bradyrhizobiaceae), Actinomycetota (Microbacteriaceae) (-) Bacillota (Bacillaceae), Pseudomonadota (Oxalobacteraceae) • Azoxystrobin increased growth of opportunistic pathogens and reduced beneficial bacteria ITS data (+) Ascomycota (Bionectriaceae, Hypocreaceae) [1 and 10 mg/L] (-) Ascomycota (Saccharomycetace…	• Bacteria/Fungi richness correlated with ARG abundance	[102]
Boscalid	Honeybee, Apis mellifera, sex unknown, age unknown 100 µg/L with or without Nosema Ceranae infection, sample day 10, 17, 22	Microbiome analysis • 16S rRNA sequencing (anterior intestine, DNA and RNA) • 18S rRNA sequencing (anterior intestine, DNA and RNA)	16S rRNA gene amplicon data • No significant changes on gut microbiome community composition 18S data (-) Ascomycete (Dothideomycetes)	• Change in gut bacterial composition only when paired with Nosema Ceranae infection	[78]
Carbendazim	Honeybee, Apis mellifera, female, young and adult 5, 50, 500 or 5000 mg/L, highest value five times the field recommended dose (1000 mg/L), 6 days of exposure	Microbiome analysis • 16S rRNA sequencing (midgut and hindgut)	16S rRNA gene amplicon data • No significant changes on gut microbiome community composition	• Carbendazim can perturb nutrition homeostasis, potentially reducing honey bee immunity and increasing their susceptibility to infection by pathogens, as seen from reduced pollen consumption	[103]
	Mice, ICR mice, male, 6-week-old 100 and 500 mg/kg, 28 days	Microbiome analysis • 16S rRNA sequencing (caecum content, faeces)	16S rRNA gene amplicon data (+) Actinomycetota, Thermodesulfobacteriota (Desulfovibrionaceae), Bacillota (Ruminococcaceae, Lachnospiraceae), Deferribacterota (Deferribacteraceae), Pseudomonadota (-) Bacteroidota (S24-7, Paraprevotellaceae, Rikenellaceae, Prevotellaceae, Porphyromonadaceae, Bacteroidaceae), Bacillota (Christensenellaceae)	• High level of chemical indicated carbendazim staying in gastrointestinal tract and interacting with gut microbiota until excretion • Increased level of hepatic lipid and triglyceride levels in the liver • Increased levels of IL-1β and IL-6 in serum indicated inflammation	[104]
	C57BL/6, male, 5-week-old 0.1, 0.5, 5 mg/kg bw /day 14 weeks	Microbiome analysis • 16S rRNA sequencing (caecum content, faeces) • qRT-PCR (caecum content, faeces, mouse colon, bacterial and fungal load, target bacterial groups) • Metabolomics (faeces, SCFAs)	16S rRNA gene amplicon data (+) Actinomycetota (-) Bacteroidota, Verrucomicrobiota qRT-PCR data Faeces (-) Bacteroidota Metabolomics data • Carbendazin treatment reduced the acetate concentration while relatively raising that of propionate and butyrate levels	• Fat absorption in the intestine increased upon exposure as low as 0.2 mg/kg • Exposure to 1.0 mg/kg or more induced colonic inflammation	[105]
	Worm, Eisenia fetida, sex unknown, adults 1 or 2 mg/kg, 28 days	Microbiome analysis • Shotgun metagenome sequencing (gut) • qPCR (gut, ARGs)	Metagenomics data (+) Actinomycetota (Kitasatospora, Rhodococcus, Mycobacterium, Mycolicibacterium) (-) Pseudomonadota (2 mg/kg) qPCR data • Carbendazim exposure elevated the abundance and diversity of ARGs, particularly multidrug, glycopeptide, tetracycline, and rifamycin resistance genes in the gut	N/A	[106]
Chlorothalonil	Honeybees, Apis mellifera, sex unknown, larvae 1, 2, 4, 8 or 16 μg/mL, 4 days of exposure	Microbiome analysis • 16S rRNA sequencing (gut)	16S rRNA gene amplicon data (+) Pseudomonadota (Burkholderiales [4 μg/mL], Pseudomonadales, [1 μg/mL])	N/A	[107]
Difenoconazole	Mice, C57BL/6, male, 6 weeks old 0, 30, or 100 mg/kg/day Four different stereoisomers 28 days	Microbiome analysis • 16S rRNA sequencing (colonic content) • qRT-PCR (colon)	16S rRNA gene amplicon data (+) Thermodesulfobacteriota (Bilophila), Bacillota (Flavonifractor, UBA1819), Actinomycetota (Parvibacter) (-) Bacteroidota (Alloprevotella, Prevotellaceae_UCG-001), Bacillota (Ruminococcus, Acetatifactor, unidentified_Lachnospiraceae) Mollusca (Fournierella) • Exposure reduced SCFA producing bacteria qRT-PCR data Three isomers reduced protein related to mucus secretio…	• Reduction in levels of amino acids and acyl-carnitine in serum • Exposure disrupted liver function (carbon metabolism, glycolysis, lipid metabolism and detoxification metabolism) • Three of the isomers impaired intestinal permeability	[108]
	Zebrafish, wild-type AB, male and female, larvae and adult 0.400 mg/L Based on toxicity test result 21 days	Microbiome analysis • 16S rRNA sequencing (gut, adults)	16S rRNA gene amplicon data (+) Bacillota, Pseudomonadota (Plesiomonas, Aeromonas, Shewanella, Ochrobactrum, Rhodobacteraceae, Enterobacteriaceae, Comamonadaceae, Gemmobacter), Bacteroidota (Bacteroides) (-) Fusobacteriota (Cetobacterium)	• In the liver, changes in gene associated with protein digestion and absorption, pancreatic secretion, steroid biosynthesis, galactose and sugar metabolism were observed upon exposure	[109]
Epoxiconazole	Rats, Sprague-Dawley, female, 55-65 days 0, 4 and 100 mg/kg/day less than NOAEL and more than LOAEL 90 days	Microbiome analysis • 16S rRNA sequencing (faeces)	16S rRNA gene amplicon data (+) Bacillota (Lachnospiraceae), Bacteroidota (Bacteroidaceae), Pseudomonadota (Enterobacteriaceae) (-) Bacillota (Lactobacillaceae)	N/A	[110]
	ICR rats, male 6-7 weeks old 0.5 mg/kg, 1.0 mg/kg, and 3.0 mg/kg Maximum residue limits, 6 weeks	Microbiome analysis • 16S rRNA sequencing (faeces)	16S rRNA gene amplicon data S,R-epoxiconazole (+) Bacteroidota, Epsilonbacteraeota, Pseudomonadota, Spirochaetota (Spirochaetes), Verrucomicrobiota (-) Bacillota, Mycoplasmatota, Actinomycetota R,S-epoxiconazole (+) Bacteroidota, Epsilonbacteraeota, Pseudomonadota, Verrucomicrobiota (-) Bacillota, Mycoplasmatota, Actinomycetota, Spirochaetota • rac- treated group showed most difference, potential…	N/A	[111]
Imazalil	Mice, ICR mice, male, 5-week-old 25, 50 and 100 mg/kg, 28 days	Microbiome analysis • 16S rRNA sequencing (caecum content) • qRT-PCR (colon)	16S rRNA gene amplicon data (+) Myxococcota (Deltaproteobacteria), Thermodesulfobacteriota (Desulfovibrio) (-) Actinomycetota (Bifidobacterium), Bacillota (Lactobacillus) qRT-PCR data • Gene expression levels of inflammation related (Tnf-α, IL-1β, IL-22 and IFN-γ) were increased upon the exposure	• Imazalil induced colonic inflammation	[112]
	C57BL/6, male, 5-week-old 0.1, 0.5, and 2.5 mg/kg Equal or lower than the plant maximum, samples at 2, 5 and 15 weeks	Microbiome analysis • 16S rRNA sequencing (caecum content, faeces) • qRT-PCR (caecum content, faeces, target bacterial groups)	16S rRNA gene amplicon data (+) Bacillota (Clostridiales, Oscillospira), Pseudomonata (Helicobacteraceae) (-) Bacteroidota (Parabacteroides, Prevotella, Rikenellaceae, S24-7) qRT-PCR data Caecum content (-) Bacillota (0.5, and 2.5 mg/kg, 2 weeks), Bacteroidota (0.5, and 2.5 mg/kg, all samples), Pseudomonadota (Betaproteobacteria [2 and 15 weeks] Gammaproteobacteria) Faeces (+) Bacteroidota (15 we…	• Imazalil reduced mucus secretion and impaired its barrier function in ileum and colon • Exposure decreased the expression of CFTR proteins in ileum and colon	[113]
	C57BL/6, males and females, juveniles and adults (F0, F1 and F2 generations of mice) 5 or 50 mg/kg bw/day, females during gestation and lactation	Microbiome analysis • 16S rRNA sequencing (colon content) • qRT-PCR (colon, SLC22A5) • Western blot (colon, OCTN2)	16S rRNA gene amplicon data (-) Bacteroidota (Muribaculaceae) (F1 males, 20 days) • Maternal imazalil exposure had a bigger effect on the developing gut microbiota, especially for anaerobic bacteria qRT-PCR data • SLC22A5 gene, encoding for organic cation transporter type-2 (OCTN2) was down-regulated upon the exposure Western blot data • OCTN2 was downregulated upon the exposure	• Imazalil exposure altered carnitine absorption via the OCTN2 in colon	[114]
	Zebrafish, AB-PAS, male, 6-month-old 100 and 1000 μg/L Previous studies, 1, 7 or 21 days	Microbiome analysis • 16S rRNA sequencing (gut)	16S rRNA gene amplicon data (+) Fusobacteriota, Bacillota (-) Bacteroidota, Pseudomonadota	• Imazalil decreased mucin secretion in the gut • Imazalil altered metabolites and genes involved in glycolysis, amino acid metabolism, and lipid metabolism in the liver • Transcription of genes related to glycolysis and lipid metabolism was down-regulated	[115]
Penconazole	Mice, ICR mice, male, 5-week-old 30 mg/L 4 weeks	Microbiome analysis • 16S rRNA sequencing (caecum content)	16S rRNA gene amplicon data (+) Bacteroidota (Prevotella, Rikenellaceae, S24-7), Pseudomonadota (RF32), Cyanophyta (YS2) (-) Bacteroidota (Bacteroides, Rikenellaceae, Bacteroidales), Pseudomonadota (Helicobacter), Bacillota (Lachnospiraceae, Erysipelotrichaceae)	• Penconazole induced enantiomer- dependent changes in metabolic pathways e.g. tyrosine and tryptophan	[116]
	Rats, Sprague–Dawley, male, adult 50 mg/kg, 1/40 LD50, 10 days	Behaviour • Elevated plus maze • Forced swim test • Y-maze test	N/A	↑ depression- and anxiety- like behaviours, loss of memory, panic ↓ spontaneous alteration behaviour • Penconazole impacted oxidative stress production and histopathology in cerebrum and cerebellum • Cotreatment with N-acetylcysteine protected all the neurotoxic parameters	[117]
Propamocarb	Mice, C57BL/6 J wild-type, male, 5-week-old 20 mg/L 24 weeks	Microbiome analysis • 16S rRNA sequencing (caecum content) • qRT-PCR (ileum)	16S rRNA gene amplicon data (+) Bacillota (Allobaculum, Clostridioides, Paeniclostridium, Peptostreptococcaceae, Ruminococcaceae, Clostridiales_VadinBB60_group) (-) Bacillota (Butyricicoccus, Lachnospiraceae_nk4a136, Roseburia) qRT-PCR data • Propamocarb increased gene expression related to cholesterol synthesis (HMG-CoA reductase and HMG-CoA synthase) and transport (SR-B1) in the ileum when pair…	• Propamocarb increased gene expression related to cholesterol synthesis and transport in the liver • Increase in inflammation-related genes were observed in aorta and serum	[118]
	ICR mice, male, 5-week-old 3, 30, and 300 mg/L, Based on EU max residue level and NOAEL, 28 days	Microbiome analysis • 16S rRNA sequencing (caecum content, faeces) • qRT-PCR (colon) • Metabolomics (faeces)	16S rRNA gene amplicon data (+) Bacillota (Dehalobacterium), Bacteroidota (Bacteroides, Butyricimonas) (-) Bacillota (Oscillospira, Ruminococcus), Bacteroidota (Parabacteroides), Thermodesulfobacteriota (Desulfovibrio) qRT-PCR data • Reduced expression level of GPR41, SCFA receptor, was observed upon the exposure	• Transcription of hepatic genes related to regulate lipid metabolism were perturbed by propamocarb exposure	[119]
	C57BL/6J, male, 5-week-old 1, 3, and 10 mg/L Based on EU max residue level and NOAEL, 10 weeks	Microbiome analysis • 16S rRNA sequencing (caecum content, faeces) • Microbial function prediction (PICRUSt) • qRT-PCR (ileum) • Metabolomics (faeces)	16S rRNA gene amplicon data Caecum content (+) Bacillota (Oscillospira), Bacteroidota (Butyricimonas, Odoribacteraceae, Parabacteroides, Porphyromonadaceae) Faeces (+) Bacillota (Dorea) Actinomycetota, Bacteroidota (Bacteroidales, Prevotellaceae, Prevotella), Chloroflexota Microbial function prediction data • Glycolysis/gluconeogenesis and fatty acid biosynthesis pathways significantly reduced in…	• Bile acids profiles and related transportation enzymes were altered on genetic and protein level in liver	[120]
	Zebrafish, wild-type AB, male, adult 100 and 1000 μg/l, 7 days	Microbiome analysis • 16S rRNA sequencing (gut)	16S rRNA gene amplicon data (+) Bacillota (Megamonas), Pseudomonadota (Acinetobacter Cupriavidus, Deefgea), Bacteroidota (Flavobacterium, Sediminibacterium) (-) Fusobacteriota (Cetobacterium), Pseudomonadota (Shewanella)	• Genes related to glycolysis and lipid metabolism were decreased in the liver upon the chemical exposure • Metabolites in liver related to glycolysis, amino acid metabolism and lipid metabolism changed when exposed to higher dose	[121]
Prothioconazole (PTC)	Mice, ICR mice, male, 5-week-old Chemical or PTC-desthio (its metabolite), 5 mg/kg bw/day NOEL 28 days	Microbiome analysis • 16S rRNA sequencing (caecum content) • qRT-PCR (colon) • Metabolomics (caecum content)	16S rRNA gene amplicon data (+) Bacillota (Clostridiales Coprococcus, Oscillospira) (-) Bacteroidota (Muribaculaceae) PTC (+) Bacteroidota (Rikenellaceae) PTC-d (+) Thermodesulfobacteriota (Desulfovibrio) (-) Bacillota (Dehalobacterium) qRT-PCR data • Altered level of gene expressions of inflammatory marker (TNFα, TLR4, IL1β, IL6, IL22) and intestinal barrier function (Occuludin, TFF3, Muc2, Muc3…	• In the liver, lipid accumulation and inflammation were induced upon the exposure • The exposure also impacted the transcriptome of the liver related to lipid metabolism	[122]
	C57BL/6 mice, males, adults 5 or 30 mg/kg bw/day NOEL and above, 8 weeks	Microbiome analysis • 16S rRNA sequencing (colon content) • qRT-PCR (target bacterial groups, ileum and colon)	16S rRNA gene amplicon data (+) Bacillota (Clostridia, Lactobacillus) (30 mg/kg), qRT-PCR data (+) Bacillota (5, 30 mg/kg), β- pseudomonadota (30 mg/kg), Verrucomicrobiota (5 mg/kg) (-) Actinomycetota, Bacteroidota, γ- pseudomonadota • Decreased expression levels of gene related to bile acids transportation (Asbt, Ostb-α) and regulation (FXR, Fgf15) in the ileum • In the colon, gene expression le…	• Exposure increased total bile acids levels in the serum, liver and faeces with its composition was altered • PTC-d exposure increased mucus secretion in the colon	[123]
Tebuconazole	Mice, ICR and C57BL/6, male, 6-week-old (recipient: 4-week-old) 0.3, 3 mg/L ADI 12 weeks	Microbiome analysis • 16S rRNA sequencing (caecum content) • qRT-PCR (colon)	16S rRNA gene amplicon data (+) Bacillota (Coprococcus), Bacteroidota (S24-7), Verrucomicrobiota (Akkermansia) (-) Bacillota (Clostridiales, Dehalobacterium, Oscillospira, Ruminococcus) Bacteroidota (Rikenellaceae) Deferribacterota (Mucispirillum) qRT-PCR data • Exposure activated the expression of inflammation-related genes (TNFα, IFNγ, TLR4, MCPI, IL1β, IL6, IL22), disrupted the expression of b…	• Tebuconazole induced structural damage and inflammatory cell infiltration in colon tissue • Exposure via gut microbiota transplantation supported colonic inflammation in a gut microbiota dependent manner • Serum metabolic profiles were altered upon the exposure, involved in glycolipid metabolism, amino acid metabolism and tricarboxylic acid cycle	[124]
	Planthopper, unknown strain, sex and age 125 mg/L, 4 days	Microbiome analysis • 16S rRNA sequencing (gut) • ITS sequencing (gut, x100 pooled)	16S rRNA gene amplicon data (+) Pseudomonadota (Serratia, Pseudomonas, Pantoea, Stenotrophomonas, Ochrobactrum), Bacteroidota (Chryseobacterium) (-) Pseudomonadota (Acinetobacter) ITS data (+) Ascomycota (Unclassified Hypocreales) (-) Basidiomycota (Cutaneotrichoporon), Unclassified k_fungi	N/A	[125]
Thiram	Chickens, strain unknown, female and male, 1-day-old 100 mg/kg, 7 days of exposure	Microbiome analysis • 16S rRNA sequencing (faeces)	16S rRNA gene amplicon data (+) Bacillota (Weissella), Pseudomonadota (Enterobacteriaceae, Klebsiella) (-) Bacillota (Blautia, Butyricicoccus, Clostridium, Lactobacillus, Oscillospira, Ruminococcus), Bacteroidota (Sediminibacterium), Pseudomonadota (Agrobacterium, Leptothrix, Methylobacterium, Ochrobactrum)	• Microorganism changes in the gut correlated with lipid-metabolism related parameters in the liver • Polysaccharide extracted from Morinda officinalis showed some protective characteristic for gut and liver damage caused by the exposure	[126]
	Arbor Acres broiler chicks, strain unknown, sex unknown, 1 day old 80 mg/kg, 4 days of exposure	Microbiome analysis • 16S rRNA sequencing (gut)	16S rRNA gene amplicon data (+) Pseudomonadota, Subdoligranulum, Erysipelatoclostridium (-) Bacteroidota, Verrucomicrobiota	• Thiram was used as a tibial dyschondroplasia inducer • Sodium butyrate treatment enriched many beneficial bacterial groups including ones that were suppressed by thiram exposure	[127]
Thymol	Zebrafish, wild-type AB, sex unknown, adult 0.01,0.1,1 mg/ L 1/200, 1/20 and 1/2 of LC50, 96 hours	Behaviour • Open field test • Patterns of avoidance • Visual motor response test • Light/Dark test	N/A	↑ fear- and anxiety-like behaviours, hyperactivity ↓ ability to escape the aversive stimulus • Disruption in glutathione metabolism	[128]
Triphenyltin	Fish, Oryzias melastigma, males and females, adults and larvae 1, 10 and 100 ng/L, 21 days of exposure	Behaviour • General activity (adults) Microbiome analysis • Metabolomics (intestinal content)	Metabolomics data • Brain transcriptomics showed dose dependent alterations in brain gene expressions, involved in immune, metabolic and nervous systems, were observed • d-glucose was most highly correlated with differentially expressed genes • Glycine-serine-threonine metabolic axis was perturbed by the exposure	↑ hyperactivity	[129]
	Cyprinus carpio, sex unknown, adults 1 μg/L, environmental concentration, 42 days of exposure	Microbiome analysis • 16S rRNA sequencing (gut) • Microbial functional prediction (Tax4Fun) • qRT-PCR (intestinal tissue)	16S rRNA gene amplicon data (+) Fusobacteriota (Cetobacterium) (-) Bacteroidota • Significance only supported when exposed concurrently to norfloxacin Microbial function prediction data • Potential alterations in pathways related to immunity was down-regulated (NOD-like receptor signaling pathway and NF-kappa B signaling pathway) qRT-PCR data • The results focused on gene expression data of the b…	• Triphenyltin exposure induced lipid metabolism disorder in carp brain tissue, affecting the metabolism of cytochrome P450 to exogenous substances • Exposure altered gene expressions related to lipid metabolism and immunity	[130]
Abbreviations: ADI: acceptable daily intake, ARG: antibiotic resistance genes, bw: by weight, GF: germ-free, HT-qPCR: high-throughput quantitative PCR, ICR: Institute for Cancer Research, ITS: internal transcribed spacer, LC/LD: lethal concentration/dosage, LOAEL: lowest observed adverse effect level, NOAEL: no observed adverse effect level, NOEL: no observed effect level, PICRUSt: phylogenetic I…
* Note: A search for articles were performed in Embase, Pubmed and Google Scholar. Search words included “fungicide/s”, “Azoxystrobin”, “Boscalid”, “Carbendazim”, “Chlorothalonil”, “Difenoconazole”, “Epoxiconazole”, “Imazalil”, “Penconazole”, “Propamocarb”, “Prothioconazole”, "Tebuconazole", "Thiram", "Thymol", "Triphenyltin", “gastrointestinal microbiome”, "gut microbiota" and “behavior/behaviou…
